# Supplementary material for: In Silico Prediction of Anti-Infective and Cell-Penetrating Peptides from Thalassophryne nattereri Natterin Toxins
Source: Pharmaceuticals (Basel). 2022 Sep 13;15(9):1141. doi: 10.3390/ph15091141 (PMC9501638; doi:10.3390/ph15091141)
Supplement: Supplementary file 1 [file pharmaceuticals-15-01141-s001.zip]

Archive with 2 entries (2 files):
- De Cena et al.2022_Supplementar TABLES _rev_GL.xlsx
- Figure S1.pdf
