# Supplementary material for: In Silico Prediction of Anti-Infective and Cell-Penetrating Peptides from Thalassophryne nattereri Natterin Toxins
Source: Pharmaceuticals (Basel). 2022 Sep 13;15(9):1141. doi: 10.3390/ph15091141 (PMC9501638; doi:10.3390/ph15091141)
Supplement: Supplementary file 1 [file pharmaceuticals-15-01141-s001.zip › De Cena et al.2022_Supplementar TABLES _rev_GL.xlsx]

## Sheet: Suplementar TABLE S1
Table S1. Physicochemical proprieties of predicted antimicrobial and cell-penetrating peptides.
Peptides
Name	Sequence	Net Charge	Solubility	pI	Instability Index	DispHred (pH7)	DispHred (pH1.5)
NATT1_01	TCKTNRIYVGKGAY	2022-09-02	Good Water solubility	9.63	-25.71	44	-12
NATT1_02	MRKSTVNNKQCKEVTK	2022-09-03	Good Water solubility	2022-03-10	24.24	-352	-471
NATT1_03	VNKDVIEQTM	-1	Good Water solubility	4.37	95.88	83	224
NATT1_04	DVIEQTMKDV	-2	Good Water solubility	4.03	72.2	-72	271
NATT1_05	TESQSYMVTV	-1	Poor Water solubility	4	146.17	164	0.34
NATT1.2_01	RTYRGGKKTQTTTKGVYRTTQV	6	Good Water solubility	2022-12-11	-25.5	-239	-293
NATT1.2_02	STNDETNLHW	-1.9	Good Water solubility	4.35	-23.94	-89	151
NATT1.2_03	CKTNRIYVGK	2022-09-02	Good Water solubility	9.79	-23.01	-115	-194
NATT1.2_04	KTNRIYVGKG	3	Good Water solubility	10.29	-31.5	-174	-252
NATT1.2_05	LIRTYRGGKK	4	Good Water solubility	2022-01-11	-12.55	-371	-449
NATT1.2_06	IRTYRGGKKT	4	Good Water solubility	2022-01-11	-12.55	-428	-507
NATT1.2_07	RTYRGGKKTQ	4	Good Water solubility	2022-01-11	-20.09	-556	-634
NATT2_01	TCKTNKIYVGKGAY	2022-09-02	Good Water solubility	9.52	-14.86	84	1
NATT2_02	RTYRGGKKTQTTTKGVYRTIQV	6	Good Water solubility	2022-12-11	-22.08	-197	-251
NATT2_03	TLRPKLKSKKPAK	6	Good Water solubility	11.39	34.82	-441	-591
NATT2_04	TETQSYMVTV	-1	Poor Water solubility	4	100.11	203	379
NATT2_05	ETQSYMVTVS	-1	Poor Water solubility	4	80.85	164	0.34
NATT2_06	TTLRPKLKSK	4	Good Water solubility	1.,26	30.54	-367	-484
NATT2_07	TLRPKLKSKK	5	Good Water solubility	11.33	30.54	-552	-708
NATT2_08	LRPKLKSKKP	5	Good Water solubility	11.33	23.0	-497	-653
NATT2_09	RPKLKSKKPA	5	Good Water solubility	11.34	23.00	-536	-692
NATT2_10	PKLKSKKPAK	5	Good Water solubility	10.61	3.74	-0.48	-674
NATT2_11	KLKSKKPAKP	5	Good Water solubility	10.6	-3.80	-0.48	-674
NATT2_12	LKSKKPAKPA	4	Good Water solubility	10.48	23.95	-275	-431
NATT2_13	KSKKPAKPAG	4	Good Water solubility	10.48	32.44	-337	-493
NATT2_14	SKKPAKPAGK	4	Good Water solubility	10.48	23.95	-337	-493
NATT2_15	LRPKLKSKKPAKPAGK	7	Good Water solubility	11.43	32.18	-375	-521
NATT3_01	VYVGKNKYGLGKVHTKHE	2022-02-03	Good Water solubility	2022-07-09	-9.36	-71	-304
NATT3_02	MTRTYRNGQKRTTSITGTYRAIQ	5	Good Water solubility	11.57	-0.77	-162	-0.18
NATT3_03	YVCSCGCSSG	-0.2	Poor water solubility	5.5	60.86	426	426
NATT3_04	CSCGCSSGFY	-0.2	Poor water solubility	5.5	93.46	515	515
NATT3_05	HYAYGETEKT	-0.9	Good Water solubility	5.4	79.85	-49	-73
NATT3_06	KYGLGKVHTK	2022-01-03	Good Water solubility	10	-24.01	-198	-436
NATT3_07	PPNHYCPVTM	0	Poor water solubility	2022-12-07	102.23	535	415
NATT3_08	PNHYCPVTMV	0	Poor water solubility	2022-12-07	82.97	527	406
NATT3_09	TRTYRNGQKR	4	Good Water solubility	11.72	22.00	-641	-681
NATT3_10	RTYRNGQKRT	4	Good Water solubility	11.72	22.00	-641	-681
NATT4_01	LYVAKNKYGLGKL	3	Good Water solubility	9.83	7.85	89	-1
NATT4_02	KACRDLYVAK	2022-09-01	Good Water solubility	2022-02-09	52.94	-63	-139
NATT4_03	KITNVRYNMK	3	Good Water solubility	10.29	-22.06	-158	-236
NATT4_04	IPFTGRLTRK	3	Good Water solubility	2022-01-12	16.89	-32	-72
NATT4_05	PFTGRLTRKY	3	Good Water solubility	11	19.77	-82	-122
NATT4_06	FTGRLTRKYS	3	Good Water solubility	11	0.51	-176	-216
NATT4_07	TGRLTRKYSN	3	Good Water solubility	11	0.51	-346	-385
NATT4_08	GRLTRKYSNG	3	Good Water solubility	11	-6.03	-0.35	-389
NATT4_09	RLTRKYSNGK	4	Good Water solubility	2022-01-11	-14.52	-531	-0.61
NATT4_10	KNKYGLGKLHQS	2022-01-03	Good Water solubility	10	44.29	-196	-394
NATT4_11	KANIPFTGRLTRK	4	Good Water solubility	2022-02-12	49.1	-0.11	-0.17
NATT4_12	GRLTRKYSNGKVT	4	Good Water solubility	2022-01-11	-21.92	-307	-367
NATT4_13	KVTSSSVKGIYKK	4	Good Water solubility	10.18	10.52	-189	-308
NATT4_14	VTSSSVKGIYKKV	3	Good Water solubility	10	10.52	-0.01	-0.1
NATT4_15	VKGIYKKVQVGEI	2	Good Water solubility	9.53	-15.89	0.12	13
NATTP_01	LGQALIPRCRKMP	2022-09-02	Good Water solubility	10.86	60.09	88	58
NATTP_02	RCRKMPGVKM	2022-09-03	Good Water solubility	2022-01-11	115.26	-0.32	-399
NATTP_03	QALIPRCRKMPGV	2022-09-02	Good Water solubility	10.86	60.09	79	49
NATTP_04	ALIPRCRKMPGVK	2022-09-03	Good Water solubility	2022-01-11	57.88	-37	-97
NATTP_05	LIPRCRKMPGVKM	2022-09-03	Good Water solubility	2022-01-11	82.95	-19	-0.08
Inference/Reference Range		-	-	-	Index <40 stable Index >40 unstable	Positive values : folded Negative values: unfolded

## Sheet: Suplementar TABLE S2
Table S2. Membrane-binding potential and cellular localization of predicted antimicrobial and cell-penetrating peptides.
Peptides		Hydrophobicity	Hydrophobic moment ( µH)	GRAVY	Boman Index (kcal/mol)	Hydrophobic Ratio (%)	Cellular Localization	Total probability of
Name	Sequence							N-in by TMHMM server
NATT1_01	TCKTNRIYVGKGAY	0,266	0,053	-0,543	1,72	29	inside	0.86131
NATT1_02	MRKSTVNNKQCKEVTK	-0.084	0.259	-1.469	3.72	25	inside	0.93712
NATT1_03	VNKDVIEQTM	0.251	0.326	-0.38	2.04	40	inside	0.73651
NATT1_04	DVIEQTMKDV	0.234	0.627	-0.38	2.25	40	inside	0.66573
NATT1_05	TESQSYMVTV	0.421	0.154	-0.1	1.4	30	inside	0.58735
NATT1.2_01	RTYRGGKKTQTTTKGVYRTTQV	-0.012	0.212	-1.477	3.62	9	inside	0.91499
NATT1.2_02	STNDETNLHW	0.195	0.133	-1.65	3.47	20	outside	0.39593
NATT1.2_03	CKTNRIYVGK	0.219	0.145	-0.7	2.41	30	inside	0.90614
NATT1.2_04	KTNRIYVGKG	0.065	0.155	-0.99	2.45	20	inside	0.83532
NATT1.2_05	LIRTYRGGKK	0.072	0.487	-1.13	3.19	20	inside	0.83688
NATT1.2_06	IRTYRGGKKT	-0.072	0.32	-1.58	3.94	10	inside	0.91846
NATT1.2_07	RTYRGGKKTQ	-0.274	0.347	-2.28	4.98	0	inside	0.93585
NATT2_01	TCKTNKIYVGKGAY	0.267	0.053	-0.5	1.05	29	inside	082818
NATT2_02	RTYRGGKKTQTTTKGVYRTIQV	0.058	0.282	-1.241	3.28	14	inside	0.91334
NATT2_03	TLRPKLKSKKPAK	-0.045	0.11	-1.485	2.84	23	inside	0.73417
NATT2_04	TETQSYMVTV	0.451	0.181	-0.09	1.31	30	inside	0.68134
NATT2_05	ETQSYMVTVS	0.421	0.2	-0.1	1.4	30	inside	0.58735
NATT2_06	TTLRPKLKSK	0.062	0.159	-1.24	3.02	20	inside	0.74341
NATT2_07	TLRPKLKSKK	-0.063	0.182	-1.56	3.32	20	inside	0.7868
NATT2_08	LRPKLKSKKP	-0.017	0.11	-1.65	3.06	20	inside	0.62739
NATT2_09	RPKLKSKKPA	-0.156	0.108	-1.850	3.37	20	inside	0.74538
NATT2_10	PKLKSKKPAK	-0.154	0.18	-1.790	2.44	20	inside	0.70156
NATT2_11	KLKSKKPAKP	-0.154	0.163	-1.790	2.44	20	inside	0.70156
NATT2_12	LKSKKPAKPA	-0.024	0.127	-1.220	1.7	30	inside	0.59829
NATT2_13	KSKKPAKPAG	-0.194	0.291	-1.640	2.1	20	inside	0.62916
NATT2_14	SKKPAKPAGK	-0.194	0.413	-1.640	2.1	20	inside	0.62916
NATT2_15	LRPKLKSKKPAKPAGK	-0.051	0.118	-1.419	2.32	25	inside	0.59453
NATT3_01	VYVGKNKYGLGKVHTKHE	0.144	0.148	-0.95	1.55	22	inside	0.51788
NATT3_02	MTRTYRNGQKRTTSITGTYRAIQ	0.109	0.36	-1.222	3.74	17	inside	0.92605
NATT3_03	YVCSCGCSSG	0.668	0.049	0.72	0.05	40	inside	0.44643
NATT3_04	CSCGCSSGFY	0.725	0.23	0.58	0.16	40	inside	0.36341
NATT3_05	HYAYGETEKT	0.061	0.148	-1.670	2.65	10	inside	0.63869
NATT3_06	KYGLGKVHTK	0.13	0.224	-0.97	1.31	20	inside	0.64283
NATT3_07	PPNHYCPVTM	0.69	0.167	-0.49	0.63	30	outside	0.30517
NATT3_08	PNHYCPVTMV	0.74	0.044	0.09	0.23	40	inside	0.41264
NATT3_09	TRTYRNGQKR	-0.336	0.397	-2.750	6.68	0	inside	0.96878
NATT3_10	RTYRNGQKRT	-0.336	0.418	-2.750	6.68	0	inside	0.96878
NATT4_01	LYVAKNKYGLGKL	0.499	0.158	-0.092	0.08	46	outside	0.43463
NATT4_02	KACRDLYVAK	0.228	0.319	-0.3	2.1	50	inside	0.83258
NATT4_03	KITNVRYNMK	0.128	0.292	-1.07	3.07	30	inside	0.9323
NATT4_04	IPFTGRLTRK	0.352	0.351	-0.52	2.67	30	inside	0.63262
NATT4_05	PFTGRLTRKY	0.268	0.431	-1.1	3.18	20	inside	0.67292
NATT4_06	FTGRLTRKYS	0.192	0.502	-1.02	3.52	20	inside	0.75319
NATT4_07	TGRLTRKYSN	-0.047	0.515	-1.65	4.48	10	inside	0.86028
NATT4_08	GRLTRKYSNG	-0.073	0.489	-1.62	4.13	10	inside	0.77355
NATT4_09	RLTRKYSNGK	-0.172	0.41	-1.97	4.78	10	inside	0.88782
NATT4_10	KNKYGLGKLHQS	0.055	0.229	-1.433	2.1	17	inside	0.51089
NATT4_11	KANIPFTGRLTRK	0.172	0.271	-0.831	2.85	31	inside	0.6107
NATT4_12	GRLTRKYSNGKVT	-0.018	0.237	-1.277	3.49	15	inside	0.75736
NATT4_13	KVTSSSVKGIYKK	0.106	0.413	-0.577	1.62	23	inside	0.66164
NATT4_14	VTSSSVKGIYKKV	0.276	0.433	0.046	0.89	31	inside	0.51561
NATT4_15	VKGIYKKVQVGEI	0.338	0.219	0.062	0.4	38	inside	0.73787
NATTP_01	LGQALIPRCRKMP	0.383	0.454	-0.131	1.52	38	inside	0.51272
NATTP_02	RCRKMPGVKM	0.194	0.267	-0.83	2.99	40	inside	0.86818
NATTP_03	QALIPRCRKMPGV	0.375	0.462	-0.1	1.59	46	inside	0.71704
NATTP_04	ALIPRCRKMPGVK	0.403	0.29	-0.131	1.59	46	inside	0.60382
NATTP_05	LIPRCRKMPGVKM	0.33	0.474	-0.123	1.54	46	inside	0.62849

## Sheet: SuplementarTable S3
Table S3. Prediction of medicinal chemistry proprieties of peptides.
Peptides		MEDICINAL CHEMISTRY
Name	Sequence	SAscore	Fsp3	Alarm NMR
NATT1_01	TCKTNRIYVGKGAY	6.888	0.594	3 alerts
NATT1_02	MRKSTVNNKQCKEVTK	7.638	0.727	3 alerts
NATT1_03	VNKDVIEQTM	5.664	0.714	1 alerts
NATT1_04	DVIEQTMKDV	5.631	0.714	1 alerts
NATT1_05	TESQSYMVTV	5.551	0.625	2 alerts
NATT1.2_01	RTYRGGKKTQTTTKGVYRTTQV	8.505	0.639	1 alerts
NATT1.2_02	STNDETNLHW	5.994	0.51	0 alerts
NATT1.2_03	CKTNRIYVGK	5.773	0.647	3 alerts
NATT1.2_04	KTNRIYVGKG	5.617	0.64	1 alerts
NATT1.2_05	LIRTYRGGKK	5.802	0.66	1 alerts
NATT1.2_06	IRTYRGGKKT	5.842	0.647	1 alerts
NATT1.2_07	RTYRGGKKTQ	5.814	0.62	1 alerts
NATT2_01	TCKTNKIYVGKGAY	6.734	0.609	3 alerts
NATT2_02	RTYRGGKKTQTTTKGVYRTIQV	8.555	0.645	1 alerts
NATT2_03	TLRPKLKSKKPAK	7.865	0.727	1 alerts
NATT2_04	TETQSYMVTV	5.631	0.633	2 alerts
NATT2_05	ETQSYMVTVS	5.541	0.625	2 alerts
NATT2_06	TTLRPKLKSK	5.816	0.788	0 alerts
NATT2_07	TLRPKLKSKK	5.772	0.796	0 alerts
NATT2_08	LRPKLKSKKP	5.699	0.8	0 alerts
NATT2_09	RPKLKSKKPA	5.636	0.788	0 alerts
NATT2_10	PKLKSKKPAK	5.537	0.808	0 alerts
NATT2_11	KLKSKKPAKP	5.457	0.808	0 alerts
NATT2_12	LKSKKPAKPA	5.317	0.796	0 alerts
NATT2_13	KSKKPAKPAG	5.166	0.778	0 alerts
NATT2_14	SKKPAKPAGK	5.183	0.778	0 alerts
NATT2_15	LRPKLKSKKPAKPAGK	7.285	0.788	0 alerts
NATT3_01	VYVGKNKYGLGKVHTKHE	6.77	0.596	1 alerts
NATT3_02	MTRTYRNGQKRTTSITGTYRAIQ	8.851	0.628	2 alerts
NATT3_03	YVCSCGCSSG	4.909	0.556	3 alerts
NATT3_04	CSCGCSSGFY	4.884	0.45	3 alerts
NATT3_05	HYAYGETEKT	5.823	0.491	1 alerts
NATT3_06	KYGLGKVHTK	5,605	0.635	1 alerts
NATT3_07	PPNHYCPVTM	5.813	0.608	4 alerts
NATT3_08	PNHYCPVTMV	5.806	0.608	4 alerts
NATT3_09	TRTYRNGQKR	6.118	0.596	1 alerts
NATT3_10	RTYRNGQKRT	6.117	0.596	1 alerts
NATT4_01	LYVAKNKYGLGKL	6.262	0.629	1 alerts
NATT4_02	KACRDLYVAK	5.632	0.647	3 alerts
NATT4_03	KITNVRYNMK	5.997	0.655	2 alerts
NATT4_04	IPFTGRLTRK	5.891	0.667	0 alerts
NATT4_05	PFTGRLTRKY	5.959	0.579	1 alerts
NATT4_06	FTGRLTRKYS	5.899	0.564	1 alerts
NATT4_07	TGRLTRKYSN	5.876	0.62	1 alerts
NATT4_08	GRLTRKYSNG	5.645	0.604	1 alerts
NATT4_09	RLTRKYSNGK	5.884	0.635	1 alerts
NATT4_10	KNKYGLGKLHQS	6.212	0.623	1 alerts
NATT4_11	KANIPFTGRLTRK	6.863	0.672	0 alerts
NATT4_12	GRLTRKYSNGKVT	6.648	0.651	1 alerts
NATT4_13	KVTSSSVKGIYKK	6.334	0.703	1 alerts
NATT4_14	VTSSSVKGIYKKV	6.27	0.698	1 alerts
NATT4_15	VKGIYKKVQVGEI	6.386	0.691	1 alerts
NATTP_01	LGQALIPRCRKMP	6.72	0.75	3 alerts
NATTP_02	RCRKMPGVKM	5.751	0.755	3 alerts
NATTP_03	QALIPRCRKMPGV	6.675	0.746	3 alerts
NATTP_04	ALIPRCRKMPGVK	6.676	0.766	3 alerts
NATTP_05	LIPRCRKMPGVKM	6.811	0.773	3 alerts
Inference/Reference Range		Synthetic accessibility score is designed to estimate ease of synthesis of drug-like molecules. n SAscore ³ 6, difficult to synthesize; SAscore <6, easy to synthesize	The number of sp3 hybridized carbons/ total carbon count, correlating with melting point and solubility. n Fsp3 ³0.42 is considered a suitable value.	Thiol reactive compounds
